# Supplementary material for: The Relationship between Food Safety Culture Maturity and Cost of Quality: An Empirical Pilot Study in the Food Industry
Source: Foods. 2024 Feb 14;13(4):571. doi: 10.3390/foods13040571 (PMC10887550; doi:10.3390/foods13040571)
Supplement: Supplementary file 1 [file foods-13-00571-s001.zip]

Archive with 1 entries (1 files):
- foods-2864317-supplementary.pdf
